# Supplementary material for: Loss of Mpdz impairs ependymal cell integrity leading to perinatal‐onset hydrocephalus in mice
Source: EMBO Mol Med. 2017 May 12;9(7):890–905. doi: 10.15252/emmm.201606430 (PMC5494508; doi:10.15252/emmm.201606430)
Supplement: Supplementary file 3 — Source Data for Expanded View [file EMMM-9-890-s005.zip]

Archive with 2 entries (1 files):
- Source_data_EV_Figs/
- Source_data_EV_Figs/Source_data_Figure_EV1.pdf
